# Supplementary material for: High Level of CD8+PD-1+ Cells in Patients with Chronic Myeloid Leukemia Who Experienced Loss of MMR after Imatinib Discontinuation
Source: Cells. 2024 Apr 22;13(8):723. doi: 10.3390/cells13080723 (PMC11048908; doi:10.3390/cells13080723)
Supplement: Supplementary file 1 [file cells-13-00723-s001.zip]

Archive with 1 entries (1 files):
- cells-2964460-supplementary.pdf
